# Supplementary material for: Facile and Green Synthesis of Highly Fluorescent Carbon Quantum Dots from Water Hyacinth for the Detection of Ferric Iron and Cellular Imaging
Source: Nanomaterials (Basel). 2022 May 1;12(9):1528. doi: 10.3390/nano12091528 (PMC9100092; doi:10.3390/nano12091528)
Supplement: Supplementary file 1 [file nanomaterials-12-01528-s001.zip]

Archive with 1 entries (1 files):
- nanomaterials-1691433-supplementary.pdf
